# Supplementary material for: Plcg2M28L Interacts With High Fat/High Sugar Diet to Accelerate Alzheimer’s Disease-Relevant Phenotypes in Mice
Source: Front Aging Neurosci. 2022 Jun 24;14:886575. doi: 10.3389/fnagi.2022.886575 (PMC9263289; doi:10.3389/fnagi.2022.886575)
Supplement: Supplementary file 3 [file Table_1.XLSX]

## Sheet: DLPFCblue
	Gene	HFD.Plcg2.M28L	logFC	Direction
1	A2m	-0.266851	-0.0831328	positive
3	Acsl5	-0.0817351	-0.126324	positive
4	Add3	0.0353463	0.0392273	positive
7	Ahnak	0.0851559	0.113043	positive
12	Amot	0.134417	0.0526009	positive
13	Ano6	0.31055	0.172143	positive
14	Antxr1	0.0412675	0.0516438	positive
16	Anxa5	0.253684	0.0637383	positive
17	Apoe	-0.05978	-0.0577691	positive
18	Appl2	0.0155038	0.0315685	positive
19	Arhgap31	0.0388634	0.105488	positive
21	Arhgef26	0.117545	0.112478	positive
22	Arhgef6	0.0678174	0.108184	positive
23	Arpc1b	0.0255719	0.0113098	positive
27	Bag3	0.108618	0.0702024	positive
31	C1qa	0.0789216	0.0274223	positive
32	C1qb	0.100857	0.0710621	positive
33	C1qc	0.106143	0.0749312	positive
35	Cd63	0.112425	0.0373584	positive
36	Cd74	0.288369	0.0618731	positive
37	Cd81	-0.0353617	-0.0455162	positive
41	Cldn10	0.0229978	0.13272	positive
42	Cldn5	0.0590565	0.0741862	positive
43	Clic1	0.11553	0.105601	positive
44	Cmtm6	0.117621	0.071653	positive
45	Cnn3	0.130978	0.086304	positive
47	Ctss	0.220913	0.12361	positive
48	Cyba	0.0790307	0.0299341	positive
51	Dtna	0.039477	0.14054	positive
53	Elovl7	-0.0730195	-0.101156	positive
56	Evc	0.15212	0.058335	positive
57	Fam129b	0.23524	0.0456624	positive
58	Fam189a2	0.0415902	0.015234	positive
60	Fcer1g	0.210086	0.0158464	positive
63	Fn1	0.1615	0.00750745	positive
64	Foxo1	0.111684	0.0390306	positive
65	Fstl1	-0.0377659	-0.0462656	positive
66	Fxyd5	0.0352874	0.0290305	positive
67	Gabrg1	-0.0440261	-0.00484644	positive
68	Gja1	0.090535	0.240979	positive
70	Gna12	0.0888166	0.155708	positive
71	Gng12	0.0153399	0.089151	positive
72	Golim4	0.052991	0.0301641	positive
73	Gprc5b	0.0618003	0.170615	positive
74	Gramd3	0.143664	0.0848454	positive
76	Herpud2	-0.0531909	-0.0650297	positive
79	Hspb8	0.169825	0.0336565	positive
84	Itpkb	0.28801	0.333538	positive
86	Kctd12	0.101861	0.0109314	positive
87	Laptm5	0.143287	0.0121356	positive
88	Lcp1	0.0889906	0.172161	positive
89	Leprot	-0.0561473	-0.0555647	positive
90	Lhfpl2	0.00341963	0.083637	positive
93	Lims1	-0.0165046	-0.0386972	positive
94	Lmo2	-0.000577396	-0.0256594	positive
96	Lrp4	0.0195481	0.125176	positive
97	Mapkapk2	0.0795828	0.191445	positive
100	Msi2	-0.0803652	-0.0107884	positive
101	Msn	0.0897624	0.0161924	positive
102	Myh9	0.0343246	0.0548729	positive
103	Myl12a	0.154235	0.0725983	positive
104	Myo10	0.00669675	0.127636	positive
105	Naga	-0.0263419	-0.0300995	positive
106	Nfe2l2	0.194605	0.0408257	positive
108	Npc2	0.197919	0.0682113	positive
109	Ntrk2	-0.140969	-0.0531996	positive
110	Pbxip1	0.243652	0.115867	positive
111	Pdlim5	0.0661134	0.064591	positive
113	Pfkfb3	0.152612	0.164441	positive
114	Plekha7	0.0149151	0.0829899	positive
115	Podxl	-0.0561893	-0.0264226	positive
116	Pon2	0.0666619	0.0635991	positive
118	Prkca	-0.00152361	-0.00103315	positive
121	Rab13	0.149458	0.11027	positive
122	Rab31	0.110913	0.0699842	positive
123	Rfx4	0.00324822	0.00318745	positive
124	Rhobtb3	-0.015727	-0.073242	positive
126	Rin2	0.0625116	0.109177	positive
128	S100a11	0.0337838	0.133753	positive
129	S1pr1	0.0168722	0.0572888	positive
130	Samd4	0.136651	0.321629	positive
133	Serping1	-0.0506632	-0.00139037	positive
134	Sh3glb1	0.051423	0.0877144	positive
135	Sla	0.0244087	0.157979	positive
136	Slc25a20	0.0372804	0.0651602	positive
137	Slc39a1	0.140842	0.0321086	positive
138	Slc41a1	0.0969271	0.0879244	positive
139	Slc44a2	-0.0443363	-0.0834989	positive
143	Soat1	0.0613382	0.108303	positive
144	Sorbs1	0.0315778	0.00263312	positive
152	Stom	0.0980753	0.0123603	positive
153	Ston2	-0.0508908	-0.0346521	positive
156	Tgfbr1	0.110724	0.0382751	positive
157	Tgfbr2	0.0767029	0.0498255	positive
159	Tm4sf1	-0.00268255	-0.0594855	positive
160	Tmbim1	-0.046735	-0.0726972	positive
162	Tmed10	0.0384314	0.037592	positive
163	Tmem176a	0.135179	0.0336163	positive
164	Tmem176b	0.0395883	0.00584987	positive
165	Tmem47	0.052958	0.0249156	positive
166	Tnfrsf1a	0.0276948	0.0439387	positive
167	Trem2	0.153319	0.210932	positive
170	Tspo	0.304527	0.129551	positive
171	Tyrobp	0.0976795	0.146694	positive
172	Utrn	0.0569332	6.4772e-05	positive
173	Vamp8	0.196707	0.110552	positive
176	Wwc1	0.0936287	0.0600636	positive
177	Wwtr1	0.0484635	0.164251	positive
178	Yap1	0.0969044	0.099998	positive
179	Ybx3	0.0126581	0.0466361	positive
180	Zbtb33	0.0128714	0.0747427	positive
182	Zfp36l1	0.172823	0.084021	positive

## Sheet: CBEturquoise
	Gene	HFD.Plcg2.M28L	logFC	Direction
1	2900026A02Rik	0.186387	0.0210105	positive
5	Acvrl1	0.10746	0.285862	positive
8	Ahnak	0.0851559	0.249141	positive
14	Ano6	0.31055	0.0951613	positive
15	Antxr1	0.0412675	0.0293271	positive
16	Anxa2	0.119782	0.0912484	positive
17	Anxa5	0.253684	0.0171695	positive
18	Apoe	-0.05978	-0.235981	positive
19	Appl2	0.0155038	0.0125592	positive
20	Arhgap31	0.0388634	0.058268	positive
21	Arhgdib	0.039489	0.214638	positive
23	Arhgef6	0.0678174	0.137321	positive
24	Arpc1b	0.0255719	0.199162	positive
26	Axl	0.147818	0.0598604	positive
27	B2m	0.146931	0.257988	positive
31	C1qa	0.0789216	0.522166	positive
32	C1qb	0.100857	0.671626	positive
33	C1qc	0.106143	0.605003	positive
34	Cachd1	-0.122144	-0.0226573	positive
35	Casc4	-0.166199	-0.0948214	positive
36	Cd63	0.112425	0.0798957	positive
37	Cd74	0.288369	0.248997	positive
38	Cd81	-0.0353617	-0.11171	positive
40	Cdh20	-0.166104	-0.0348336	positive
43	Cldn5	0.0590565	0.213837	positive
44	Clic1	0.11553	0.456104	positive
45	Cnn3	0.130978	0.157102	positive
47	Cpt1a	0.124873	0.00964532	positive
49	Ctnna1	0.110956	0.178404	positive
50	Ctnnd2	0.0811336	0.00127063	positive
51	Ctss	0.220913	0.474473	positive
52	Cyba	0.0790307	0.37195	positive
53	Dag1	-0.131116	-0.142299	positive
54	Dars	-0.0168185	-0.21475	positive
58	Epas1	0.038086	0.120668	positive
62	Ezr	0.0933607	0.275169	positive
67	Fcer1g	0.210086	0.592987	positive
68	Fermt2	0.00775221	0.0451887	positive
70	Fn1	0.1615	0.121885	positive
72	Fxyd5	0.0352874	0.186115	positive
75	Gja1	0.090535	0.128474	positive
78	Gnai2	0.0938727	0.00492818	positive
79	Gng11	0.142454	0.0228722	positive
80	Gng12	0.0153399	0.136898	positive
81	Gns	0.0748457	0.0449432	positive
82	Golim4	0.052991	0.0862448	positive
83	Gprc5b	0.0618003	0.092249	positive
84	Gramd3	0.143664	0.0872545	positive
85	Grn	0.0259143	0.188223	positive
88	Hspb8	0.169825	0.236937	positive
91	Inppl1	0.0377138	0.0835575	positive
96	Itpkb	0.28801	0.133999	positive
97	Lamb2	0.0341654	0.134489	positive
98	Laptm5	0.143287	0.361093	positive
99	Leprot	-0.0561473	-0.13656	positive
100	Lhfpl2	0.00341963	0.291918	positive
102	Limk2	0.0838289	0.280846	positive
103	Lims1	-0.0165046	-0.0108065	positive
104	Lmo2	-0.000577396	-0.0924714	positive
105	Lrp10	0.0295123	0.21749	positive
106	Lrp4	0.0195481	0.218588	positive
107	Mboat2	0.0672324	0.0448067	positive
109	Msn	0.0897624	0.178706	positive
110	Mtmr10	0.057573	0.00290643	positive
111	Myh9	0.0343246	0.160108	positive
112	Myl12a	0.154235	0.118523	positive
113	Myo10	0.00669675	0.0352032	positive
114	Nhsl1	-0.0213921	-0.279855	positive
116	Pard3	0.174293	0.0489987	positive
121	Pfkfb3	0.152612	0.141885	positive
122	Phlpp1	-0.0646877	-0.140143	positive
123	Plekha7	0.0149151	0.0225634	positive
126	Prelp	0.294258	0.21686	positive
128	Prex2	0.084182	0.127958	positive
131	Pros1	0.126309	0.195004	positive
132	Pttg1ip	-0.0259484	-0.00937533	positive
134	Rab13	0.149458	0.103824	positive
136	Rfx4	0.00324822	0.00549316	positive
137	Rhobtb3	-0.015727	-0.101167	positive
138	Rhoc	0.0964436	0.0113082	positive
139	Rhoq	0.13041	0.0291285	positive
140	Rin2	0.0625116	0.139534	positive
141	Rras	0.12725	0.167326	positive
142	Rreb1	-0.0403643	-0.0386217	positive
143	S100a11	0.0337838	0.412146	positive
144	S1pr1	0.0168722	0.0221607	positive
145	Samd4	0.136651	0.0907808	positive
147	Scamp2	-0.043362	-0.0460351	positive
148	Serping1	-0.0506632	-0.0314069	positive
150	Sla	0.0244087	0.301323	positive
151	Slc25a20	0.0372804	0.0123675	positive
152	Slc2a1	0.00605757	0.235983	positive
153	Slc39a1	0.140842	0.105726	positive
154	Slc44a2	-0.0443363	-0.324219	positive
156	Slco2b1	0.112978	0.190805	positive
158	Sox5	-0.096531	-0.0051147	positive
159	Sox9	0.123485	0.0534638	positive
163	St6galnac5	-0.150673	-0.146266	positive
166	Stom	0.0980753	0.144716	positive
167	Tagln2	0.0268585	0.388563	positive
171	Tgfbr2	0.0767029	0.511755	positive
173	Thrb	0.00310818	0.119461	positive
174	Tjp2	0.0754958	0.0683687	positive
177	Tmbim6	-0.0289864	-0.0177636	positive
178	Tmed10	0.0384314	0.0225934	positive
179	Tmem176a	0.135179	0.191852	positive
180	Tmem176b	0.0395883	0.252933	positive
181	Tmem47	0.052958	0.202277	positive
182	Tnfaip8	0.149745	0.155002	positive
183	Tnfrsf1a	0.0276948	0.259013	positive
184	Trem2	0.153319	0.328591	positive
185	Trp53bp2	0.0604792	0.0788653	positive
187	Tspo	0.304527	0.199792	positive
188	Tyrobp	0.0976795	0.329658	positive
189	Utrn	0.0569332	0.0556513	positive
191	Vamp8	0.196707	0.40469	positive
195	Wwtr1	0.0484635	0.0600435	positive
196	Yap1	0.0969044	0.0796185	positive
197	Ybx3	0.0126581	0.301692	positive
198	Yes1	0.161303	0.11448	positive
199	Zfp36	0.0548057	0.392603	positive
200	Zfp36l1	0.172823	0.355442	positive

## Sheet: STGblue
	Gene	HFD.Plcg2.M28L	logFC	Direction
2	Acvrl1	0.10746	0.220068	positive
4	Ahnak	0.0851559	0.416549	positive
5	Ano6	0.31055	0.284505	positive
6	Anxa2	0.119782	0.191904	positive
7	Anxa5	0.253684	0.239821	positive
9	Arhgdib	0.039489	0.315917	positive
10	Arhgef6	0.0678174	0.255773	positive
11	Arpc1b	0.0255719	0.204288	positive
12	Axl	0.147818	0.134161	positive
13	B2m	0.146931	0.261473	positive
14	Bag3	0.108618	0.236291	positive
17	C1qa	0.0789216	0.5028	positive
18	C1qb	0.100857	0.489322	positive
19	C1qc	0.106143	0.349952	positive
21	Cald1	0.160958	0.154676	positive
23	Cd63	0.112425	0.124262	positive
24	Cd74	0.288369	0.540852	positive
26	Cflar	0.128378	0.152472	positive
27	Cldn10	0.0229978	0.198817	positive
28	Cldn5	0.0590565	0.155053	positive
29	Clic1	0.11553	0.298338	positive
30	Cmtm6	0.117621	0.174557	positive
31	Cnn3	0.130978	0.260268	positive
33	Ctss	0.220913	0.420317	positive
34	Cyba	0.0790307	0.35434	positive
35	Dtna	0.039477	0.280938	positive
37	Epas1	0.038086	0.0189235	positive
40	Fam129b	0.23524	0.204563	positive
41	Fam189a2	0.0415902	0.171087	positive
42	Fbxo2	0.103935	0.230074	positive
43	Fcer1g	0.210086	0.324174	positive
45	Foxo1	0.111684	0.147017	positive
47	Fxyd5	0.0352874	0.379191	positive
49	Gna12	0.0888166	0.228741	positive
50	Gnai2	0.0938727	0.156999	positive
51	Gng11	0.142454	0.247665	positive
52	Gns	0.0748457	0.0786069	positive
53	Grn	0.0259143	0.233641	positive
55	Hspb8	0.169825	0.303794	positive
59	Itpkb	0.28801	0.33592	positive
60	Kctd12	0.101861	0.254313	positive
61	Laptm5	0.143287	0.503355	positive
62	Lats2	0.049376	0.178361	positive
63	Lcp1	0.0889906	0.421372	positive
65	Lhfpl2	0.00341963	0.269846	positive
67	Limk2	0.0838289	0.151775	positive
70	Lrp10	0.0295123	0.170405	positive
71	Mapkapk2	0.0795828	0.217129	positive
72	Mcl1	0.157153	0.154039	positive
73	Mob1a	0.0414423	0.146568	positive
74	Msn	0.0897624	0.355749	positive
75	Myh9	0.0343246	0.159726	positive
76	Myl12a	0.154235	0.224708	positive
77	Myo1c	0.000160867	0.230667	positive
79	Npc2	0.197919	0.210865	positive
80	Pard3	0.174293	0.285396	positive
81	Pbxip1	0.243652	0.29806	positive
82	Pdlim5	0.0661134	0.27245	positive
84	Pfkfb3	0.152612	0.168236	positive
86	Pros1	0.126309	0.0588192	positive
87	Ptbp1	0.0478781	0.115454	positive
89	Rab13	0.149458	0.318824	positive
90	Rab31	0.110913	0.116768	positive
91	Rb1	0.213932	0.0952176	positive
93	Rfx4	0.00324822	0.151111	positive
95	Rhoc	0.0964436	0.239662	positive
96	Rhoq	0.13041	0.152048	positive
97	Rras	0.12725	0.0890851	positive
99	S100a11	0.0337838	0.454035	positive
100	S1pr1	0.0168722	0.179374	positive
101	Samd4	0.136651	0.208776	positive
102	Sat1	0.336608	0.0599135	positive
104	Serpinb1a	0.128886	0.165593	positive
106	Sh3glb1	0.051423	0.156148	positive
107	Sla	0.0244087	0.308665	positive
108	Slc25a20	0.0372804	0.116404	positive
109	Slc2a1	0.00605757	0.0321805	positive
110	Slc39a1	0.140842	0.136666	positive
111	Slco2b1	0.112978	0.262157	positive
112	Soat1	0.0613382	0.18109	positive
113	Sorbs1	0.0315778	0.10727	positive
118	Stom	0.0980753	0.199016	positive
120	Tagln2	0.0268585	0.271341	positive
122	Tgfbr1	0.110724	0.192082	positive
123	Tgfbr2	0.0767029	0.359116	positive
125	Tln1	0.00318278	0.19902	positive
128	Tmed10	0.0384314	0.10467	positive
129	Tmem176a	0.135179	0.215176	positive
130	Tmem176b	0.0395883	0.209101	positive
131	Tmem47	0.052958	0.207715	positive
132	Tnfrsf1a	0.0276948	0.167246	positive
133	Trem2	0.153319	0.591142	positive
134	Tspo	0.304527	0.302408	positive
135	Tyrobp	0.0976795	0.447737	positive
136	Vamp8	0.196707	0.161615	positive
137	Vav2	-0.0120824	-0.0363266	positive
138	Wwtr1	0.0484635	0.339714	positive
139	Yap1	0.0969044	0.320907	positive
141	Ybx3	0.0126581	0.165107	positive
142	Zfp36	0.0548057	0.140514	positive
143	Zfp36l1	0.172823	0.388888	positive

## Sheet: PHGturquoise
	Gene	HFD.Plcg2.M28L	logFC	Direction
3	Acvrl1	0.10746	0.122138	positive
5	Ano6	0.31055	0.412288	positive
6	Anxa2	0.119782	0.276147	positive
7	Anxa5	0.253684	0.320373	positive
8	Arhgdib	0.039489	0.230179	positive
9	Arpc1b	0.0255719	0.193098	positive
10	B2m	0.146931	0.189616	positive
11	Bag3	0.108618	0.473987	positive
13	C1qa	0.0789216	0.17289	positive
14	C1qb	0.100857	0.0974503	positive
15	C1qc	0.106143	0.153531	positive
16	Cd63	0.112425	0.205524	positive
17	Cd74	0.288369	0.47404	positive
18	Cdc42se1	0.0572915	0.126732	positive
19	Cldn5	0.0590565	0.00612156	positive
20	Clic1	0.11553	0.291298	positive
21	Cmtm6	0.117621	0.175847	positive
22	Cnn3	0.130978	0.386098	positive
24	Ctss	0.220913	0.391289	positive
25	Cyba	0.0790307	0.097421	positive
26	Dtna	0.039477	0.432874	positive
28	Fam129b	0.23524	0.348765	positive
29	Fam189a2	0.0415902	0.576957	positive
30	Fcer1g	0.210086	0.281162	positive
34	Gns	0.0748457	0.144961	positive
35	Grn	0.0259143	0.176939	positive
37	Hspb8	0.169825	0.491219	positive
38	Inppl1	0.0377138	0.2924	positive
39	Itpkb	0.28801	0.665397	positive
40	Kctd12	0.101861	0.13962	positive
41	Laptm5	0.143287	0.321143	positive
42	Lats2	0.049376	0.42544	positive
43	Lcp1	0.0889906	0.281338	positive
44	Lhfpl2	0.00341963	0.247785	positive
45	Limk2	0.0838289	0.338267	positive
48	Lrp10	0.0295123	0.437363	positive
49	Mapkapk2	0.0795828	0.32738	positive
50	Mcl1	0.157153	0.278812	positive
51	Mob1a	0.0414423	0.175048	positive
52	Msn	0.0897624	0.485261	positive
53	Myh9	0.0343246	0.216245	positive
54	Myl12a	0.154235	0.193782	positive
56	Npc2	0.197919	0.447982	positive
58	Pfkfb3	0.152612	0.291916	positive
60	Pros1	0.126309	0.131304	positive
62	Rab13	0.149458	0.339487	positive
63	Rb1	0.213932	0.104591	positive
65	Rfx4	0.00324822	0.397954	positive
67	S100a11	0.0337838	0.467516	positive
68	Samd4	0.136651	0.382969	positive
69	Sat1	0.336608	0.104285	positive
70	Serpinb1a	0.128886	0.228783	positive
72	Sh3glb1	0.051423	0.210354	positive
73	Sla	0.0244087	0.296183	positive
74	Slc2a1	0.00605757	0.14116	positive
75	Slc39a1	0.140842	0.188486	positive
77	Slco2b1	0.112978	0.215558	positive
78	Soat1	0.0613382	0.233825	positive
79	Sorbs1	0.0315778	0.232261	positive
84	Stom	0.0980753	0.354291	positive
85	Tagln2	0.0268585	0.297199	positive
87	Tgfbr1	0.110724	0.229028	positive
88	Tgfbr2	0.0767029	0.391954	positive
92	Tmem176a	0.135179	0.301846	positive
93	Tmem176b	0.0395883	0.216131	positive
94	Tnfaip8	0.149745	0.448464	positive
95	Tnfrsf1a	0.0276948	0.381204	positive
96	Trem2	0.153319	0.501958	positive
97	Tspo	0.304527	0.219404	positive
98	Tyrobp	0.0976795	0.175655	positive
99	Vamp8	0.196707	0.387997	positive
101	Wwtr1	0.0484635	0.564205	positive
102	Ybx3	0.0126581	0.352546	positive
103	Zfp36	0.0548057	0.519967	positive
104	Zfp36l1	0.172823	0.618836	positive

## Sheet: IFGturquoise
	Gene	HFD.Plcg2.M28L	logFC	Direction
2	Acvrl1	0.10746	0.0325816	positive
3	Adpgk	-0.0777207	-0.00696693	positive
6	Ano6	0.31055	0.20286	positive
8	Anxa5	0.253684	0.190946	positive
9	Arhgdib	0.039489	0.292363	positive
10	Arpc1b	0.0255719	0.141049	positive
12	B2m	0.146931	0.112896	positive
13	Bag3	0.108618	0.064444	positive
15	C1qa	0.0789216	0.204361	positive
16	C1qb	0.100857	0.143442	positive
17	C1qc	0.106143	0.13628	positive
18	Cd63	0.112425	0.073584	positive
19	Cd74	0.288369	0.377751	positive
21	Cdc42se1	0.0572915	0.0318599	positive
22	Cflar	0.128378	0.125737	positive
24	Clic1	0.11553	0.0949902	positive
25	Cmtm6	0.117621	0.107621	positive
26	Cnn3	0.130978	0.155068	positive
28	Ctss	0.220913	0.338775	positive
29	Cyba	0.0790307	0.137187	positive
30	Dtna	0.039477	0.217257	positive
31	Elovl7	-0.0730195	-0.0624737	positive
35	Fam129b	0.23524	0.120714	positive
36	Fam189a2	0.0415902	0.0591055	positive
37	Fcer1g	0.210086	0.417307	positive
38	Flt1	-0.113603	-0.0319935	positive
39	Fn1	0.1615	0.0633601	positive
40	Fstl1	-0.0377659	-0.0219439	positive
41	Fxyd5	0.0352874	0.213642	positive
43	Gna12	0.0888166	0.15019	positive
44	Gnai2	0.0938727	0.0563929	positive
45	Gng11	0.142454	0.064307	positive
46	Gns	0.0748457	0.0447749	positive
47	Grn	0.0259143	0.121466	positive
49	Hspb8	0.169825	0.195785	positive
50	Il1rap	-0.170301	-0.129252	positive
53	Itpkb	0.28801	0.333201	positive
54	Kctd12	0.101861	0.0417098	positive
55	Laptm5	0.143287	0.251273	positive
56	Lats2	0.049376	0.206829	positive
57	Lcp1	0.0889906	0.186187	positive
58	Lhfpl2	0.00341963	0.193943	positive
59	Limk2	0.0838289	0.0687329	positive
62	Lrp10	0.0295123	0.199359	positive
64	Mapkapk2	0.0795828	0.203966	positive
65	Mcl1	0.157153	0.044243	positive
66	Mob1a	0.0414423	0.0798742	positive
67	Msn	0.0897624	0.192012	positive
68	Myh9	0.0343246	0.0478565	positive
69	Myl12a	0.154235	0.111105	positive
71	Npc2	0.197919	0.207907	positive
73	Per1	0.0278232	0.019673	positive
74	Pfkfb3	0.152612	0.0934577	positive
78	Pros1	0.126309	0.00284256	positive
79	Ptbp1	0.0478781	0.117673	positive
81	Rab13	0.149458	0.284909	positive
82	Rb1	0.213932	0.0577757	positive
84	Rfx4	0.00324822	0.150967	positive
85	Rhoc	0.0964436	0.0638996	positive
86	Rras	0.12725	0.0854505	positive
88	S100a11	0.0337838	0.223979	positive
89	Samd4	0.136651	0.181538	positive
90	Sat1	0.336608	0.00991108	positive
92	Serpinb1a	0.128886	0.0770833	positive
94	Sft2d2	0.224445	0.148351	positive
95	Sla	0.0244087	0.0393207	positive
96	Slc2a1	0.00605757	0.0377785	positive
97	Slc39a1	0.140842	0.0986216	positive
98	Slco2b1	0.112978	0.14637	positive
99	Soat1	0.0613382	0.187823	positive
100	Sorbs1	0.0315778	0.0751694	positive
105	Stom	0.0980753	0.0324582	positive
106	Tagln2	0.0268585	0.048635	positive
108	Tgfbr1	0.110724	0.130244	positive
109	Tgfbr2	0.0767029	0.183591	positive
110	Tgm2	-0.0378477	-7.77156e-05	positive
111	Tln1	0.00318278	0.172376	positive
114	Tmed10	0.0384314	0.0639957	positive
115	Tmem176a	0.135179	0.0462812	positive
116	Tmem176b	0.0395883	0.0787523	positive
117	Tnfaip8	0.149745	0.193325	positive
118	Tnfrsf1a	0.0276948	0.0905446	positive
119	Trem2	0.153319	0.391527	positive
120	Tspo	0.304527	0.249587	positive
121	Tyrobp	0.0976795	0.320763	positive
122	Vamp8	0.196707	0.28523	positive
123	Wwtr1	0.0484635	0.245382	positive
127	Zfp36l1	0.172823	0.273058	positive

## Sheet: TCXturquoise
	Gene	HFD.Plcg2.M28L	logFC	Direction
3	Acvrl1	0.10746	0.301375	positive
6	Anxa2	0.119782	0.660873	positive
7	Arhgdib	0.039489	0.207983	positive
8	Arpc1b	0.0255719	0.197458	positive
9	B2m	0.146931	0.430044	positive
11	C1qa	0.0789216	0.348516	positive
12	C1qb	0.100857	0.550656	positive
13	C1qc	0.106143	0.56072	positive
14	Cald1	0.160958	0.400262	positive
15	Cd2ap	0.267647	0.192171	positive
16	Cd63	0.112425	0.219012	positive
17	Cd74	0.288369	0.342627	positive
18	Cldn5	0.0590565	0.273786	positive
19	Clic1	0.11553	0.64013	positive
20	Ctss	0.220913	0.491488	positive
21	Cyba	0.0790307	0.270502	positive
23	Epas1	0.038086	0.341658	positive
25	Fcer1g	0.210086	0.640552	positive
27	Fn1	0.1615	0.563377	positive
28	Fxyd5	0.0352874	0.376735	positive
29	Gng11	0.142454	0.474375	positive
30	Kctd12	0.101861	0.312858	positive
31	Laptm5	0.143287	0.268217	positive
32	Lcp1	0.0889906	0.312455	positive
33	Lhfpl2	0.00341963	0.35881	positive
34	Limk2	0.0838289	0.493156	positive
37	Lrp10	0.0295123	0.537118	positive
38	Mcl1	0.157153	0.392521	positive
39	Mob1a	0.0414423	0.297385	positive
40	Myh9	0.0343246	0.243714	positive
41	Myl12a	0.154235	0.528755	positive
42	Myo1c	0.000160867	0.353895	positive
46	Pros1	0.126309	0.338417	positive
48	Rb1	0.213932	0.176427	positive
50	Rras	0.12725	0.310913	positive
51	S100a11	0.0337838	0.694755	positive
52	Samd4	0.136651	0.503259	positive
53	Sat1	0.336608	0.194903	positive
55	Sla	0.0244087	0.39677	positive
56	Slc2a1	0.00605757	0.365974	positive
57	Slc39a1	0.140842	0.386957	positive
58	Slco2b1	0.112978	0.373874	positive
59	Soat1	0.0613382	0.303866	positive
64	Tagln2	0.0268585	0.377109	positive
66	Tgfbr1	0.110724	0.209248	positive
67	Tgfbr2	0.0767029	0.684959	positive
71	Tnfaip8	0.149745	0.41436	positive
72	Tnfrsf1a	0.0276948	0.703638	positive
73	Trem2	0.153319	0.578609	positive
74	Tspo	0.304527	0.354895	positive
75	Tyrobp	0.0976795	0.39139	positive
76	Vamp8	0.196707	0.41196	positive
77	Ybx3	0.0126581	0.763873	positive
78	Zfp36	0.0548057	0.542087	positive

## Sheet: FPturquoise
	Gene	HFD.Plcg2.M28L	logFC	Direction
1	Acsl5	-0.0817351	-0.137871	positive
4	Ano6	0.31055	0.119126	positive
6	Anxa5	0.253684	0.0237789	positive
9	Atl3	-0.0280574	-0.0175906	positive
11	Bag3	0.108618	0.230383	positive
15	C1qc	0.106143	0.00208247	positive
17	Cd74	0.288369	0.0668339	positive
21	Cmtm6	0.117621	0.0189361	positive
22	Cnn3	0.130978	0.0954897	positive
24	Ctss	0.220913	0.0846062	positive
26	Elovl7	-0.0730195	-0.214392	positive
28	Fam129b	0.23524	0.00635899	positive
29	Fam189a2	0.0415902	0.0024931	positive
30	Fcer1g	0.210086	0.125375	positive
31	Flt1	-0.113603	-0.209104	positive
32	Fstl1	-0.0377659	-0.120602	positive
33	Fxyd5	0.0352874	0.0844509	positive
34	Gnai2	0.0938727	0.0263345	positive
36	Gns	0.0748457	0.0152236	positive
37	Grn	0.0259143	0.166966	positive
39	Hspb8	0.169825	0.0888914	positive
42	Itpkb	0.28801	0.189742	positive
43	Kctd12	0.101861	0.0424761	positive
44	Laptm5	0.143287	0.119908	positive
45	Lats2	0.049376	0.0520851	positive
47	Lhfpl2	0.00341963	0.0550255	positive
48	Limk2	0.0838289	0.0138795	positive
49	Lims1	-0.0165046	-0.00587394	positive
50	Lmo2	-0.000577396	-0.0191095	positive
51	Lrp10	0.0295123	0.0335017	positive
52	Mapkapk2	0.0795828	0.105408	positive
54	Mob1a	0.0414423	0.00339325	positive
55	Msn	0.0897624	0.0476099	positive
58	Naga	-0.0263419	-0.0207763	positive
59	Npc2	0.197919	0.101107	positive
61	Pfkfb3	0.152612	0.121445	positive
62	Prkd3	0.112076	0.025784	positive
64	Ptbp1	0.0478781	0.0118882	positive
65	Rb1	0.213932	0.0499121	positive
66	Rell1	-5.25763e-05	-0.025568	positive
67	Rhoc	0.0964436	0.0216549	positive
70	S100a11	0.0337838	0.101345	positive
71	Samd4	0.136651	0.11852	positive
76	Sft2d2	0.224445	0.108158	positive
77	Sh3glb1	0.051423	0.0432664	positive
78	Sla	0.0244087	0.133177	positive
83	Soat1	0.0613382	0.131484	positive
84	Srgn	-0.0200827	-0.124589	positive
85	St6gal1	-0.0126872	-0.0922134	positive
86	Stard8	-0.0063805	-0.104861	positive
90	Tcirg1	-0.093166	-0.0307179	positive
91	Tgfbr1	0.110724	0.0342378	positive
92	Tgfbr2	0.0767029	0.0209394	positive
93	Tgm2	-0.0378477	-0.151244	positive
94	Tln1	0.00318278	0.0828889	positive
95	Tm4sf1	-0.00268255	-0.148237	positive
96	Tmbim1	-0.046735	-0.0424271	positive
97	Tmem176a	0.135179	0.149093	positive
99	Tnfaip8	0.149745	0.159924	positive
100	Tnfrsf1a	0.0276948	0.0423334	positive
101	Trem2	0.153319	0.224379	positive
102	Tspo	0.304527	0.0887946	positive
103	Tyrobp	0.0976795	0.141028	positive
104	Vamp8	0.196707	0.0522935	positive
105	Wwtr1	0.0484635	0.220555	positive
